# Supplementary material for: CPR Gene Contributes to Integument Function and Ovary Development in a Rice Planthopper
Source: Int J Mol Sci. 2022 Mar 6;23(5):2875. doi: 10.3390/ijms23052875 (PMC8910901; doi:10.3390/ijms23052875)
Supplement: Supplementary file 1 [file ijms-23-02875-s001.zip]

Archive with 2 entries (2 files):
- Video S1. Phenotype of RNAi. dsCPR was injected in the 4th-instar nymphs at 48 h after hatching.mp4
- Video S2. Phenotype of RNAi. dsGFP was injected in the 4th-instar nymphs at 48 h after hatching.mp4
